# Supplementary material for: Mechano-Transduction Boosts the Aging Effects in Human Erythrocytes Submitted to Mechanical Stimulation
Source: Int J Mol Sci. 2022 Sep 5;23(17):10180. doi: 10.3390/ijms231710180 (PMC9456273; doi:10.3390/ijms231710180)
Supplement: Supplementary file 1 [file ijms-23-10180-s001.zip]

Archive with 1 entries (1 files):
- ijms-1861506-supplementary.pdf
